# Supplementary material for: Characteristics and filtering of low-frequency artificial short deletion variations based on nanopore sequencing
Source: Gigascience. 2025 Mar 21;14:giaf018. doi: 10.1093/gigascience/giaf018 (PMC11927395; doi:10.1093/gigascience/giaf018)
Supplement: giaf018_Supplemental_File [file giaf018_supplemental_file.zip]

Archive with 2 entries (2 files):
- Supplementary_Figure1-15.pdf
- Supplementary_Table1-12.xlsx
