# Supplementary material for: Characteristics and filtering of low-frequency artificial short deletion variations based on nanopore sequencing
Source: Gigascience. 2025 Mar 21;14:giaf018. doi: 10.1093/gigascience/giaf018 (PMC11927395; doi:10.1093/gigascience/giaf018)
Supplement: giaf018_Supplemental_File [file giaf018_supplemental_file.zip › Supplementary_Table1-12.xlsx]

## Sheet: STable1
Supplementary Table 1. The information of SARS-CoV-2 synthetic controls.
No.	Sample	CONTROL	GenBank/GISAID ID	GISAID NAME
1	Wuhan	Control 2(Wuhan)	MN908947.3	Wuhan-Hu-1
2	Alpha	Control 14(Alpha)	EPI_ISL_710528	England/205041766/2020
3	Beta	Control 16 Beta (B.1.351)	EPI_ISL_678597	South Africa/KRISP-EC-K005299/2020
4	Kappa	Control 18 Kappa (B.1.617.1)	EPI_ISL_1662307	India/CT-ILSGS00361/2021
5	Iota	Control 19 Iota (B.1.526)	EPI_ISL_1300881	USA/NY-MSHSPSP-PV24650/2020
6	Epsilon	Control 21 Epsilon (B.1.429)	EPI_ISL_672365	USA/CA-CZB-12943/2020
7	Delta	Control 29 Delta (AY.2)	EPI_ISL_2693246	USA/WA-CDC-UW21061750277/2021
8	BA.1	Control 48 Omicron (B.1.1.529/BA.1)	EPI_ISL_6841980	Hong Kong/HKU-211129-001/2021
9	BA.2	Control 50 (B.1.1.529+BA.2)	EPI_ISL_7190366	Australia/QLD2568/2021

## Sheet: STable2
Supplementary Table 2. The distribution of deletions of SARS-CoV-2 synthetic controls against Wuhan-Hu-1 strain.
#CHROM	Pos	Ref	Alt	Mutation Type
BA.1	6512	AGTT	A	Del
BA.1	11282	AGTTTGTCTG	A	Del
BA.1	21764	ATACATG	A	Del
BA.1	21986	GGTGTTTATT	G	Del
BA.1	22193	AATT	A	Del
BA.1	28361	GGAGAACGCA	G	Del
BA.1	22204	T	TGAGCCAGAA	Ins
BA.1	241	C	T	SNV
BA.1	2832	A	G	SNV
BA.1	3037	C	T	SNV
BA.1	5386	T	G	SNV
BA.1	8393	G	A	SNV
BA.1	10029	C	T	SNV
BA.1	10449	C	A	SNV
BA.1	11537	A	G	SNV
BA.1	13195	T	C	SNV
BA.1	14408	C	T	SNV
BA.1	15240	C	T	SNV
BA.1	18163	A	G	SNV
BA.1	21762	C	T	SNV
BA.1	21846	C	T	SNV
BA.1	22578	G	A	SNV
BA.1	22673	T	C	SNV
BA.1	22674	C	T	SNV
BA.1	22679	T	C	SNV
BA.1	22686	C	T	SNV
BA.1	22813	G	T	SNV
BA.1	22882	T	G	SNV
BA.1	22898	G	A	SNV
BA.1	22992	G	A	SNV
BA.1	22995	C	A	SNV
BA.1	23013	A	C	SNV
BA.1	23040	A	G	SNV
BA.1	23048	G	A	SNV
BA.1	23055	A	G	SNV
BA.1	23063	A	T	SNV
BA.1	23075	T	C	SNV
BA.1	23202	C	A	SNV
BA.1	23403	A	G	SNV
BA.1	23525	C	T	SNV
BA.1	23599	T	G	SNV
BA.1	23604	C	A	SNV
BA.1	23854	C	A	SNV
BA.1	23948	G	T	SNV
BA.1	24130	C	A	SNV
BA.1	24424	A	T	SNV
BA.1	24469	T	A	SNV
BA.1	24503	C	T	SNV
BA.1	25000	C	T	SNV
BA.1	25584	C	T	SNV
BA.1	26270	C	T	SNV
BA.1	26530	A	G	SNV
BA.1	26577	C	G	SNV
BA.1	26709	G	A	SNV
BA.1	27259	A	C	SNV
BA.1	27807	C	T	SNV
BA.1	28271	A	T	SNV
BA.1	28311	C	T	SNV
BA.1	28881	G	A	SNV
BA.1	28882	G	A	SNV
BA.1	28883	G	C	SNV
BA.2	11287	GTCTGGTTTT	G	Del
BA.2	21632	TTACCCCCTG	T	Del
BA.2	28361	GGAGAACGCA	G	Del
BA.2	241	C	T	SNV
BA.2	670	T	G	SNV
BA.2	2790	C	T	SNV
BA.2	3037	C	T	SNV
BA.2	4184	G	A	SNV
BA.2	4321	C	T	SNV
BA.2	9344	C	T	SNV
BA.2	9424	A	G	SNV
BA.2	9534	C	T	SNV
BA.2	9866	C	T	SNV
BA.2	10029	C	T	SNV
BA.2	10198	C	T	SNV
BA.2	10447	G	A	SNV
BA.2	10449	C	A	SNV
BA.2	12880	C	T	SNV
BA.2	14408	C	T	SNV
BA.2	15714	C	T	SNV
BA.2	17410	C	T	SNV
BA.2	18163	A	G	SNV
BA.2	19955	C	T	SNV
BA.2	20055	A	G	SNV
BA.2	21618	C	T	SNV
BA.2	21987	G	A	SNV
BA.2	22200	T	G	SNV
BA.2	22578	G	A	SNV
BA.2	22674	C	T	SNV
BA.2	22679	T	C	SNV
BA.2	22686	C	T	SNV
BA.2	22688	A	G	SNV
BA.2	22775	G	A	SNV
BA.2	22786	A	C	SNV
BA.2	22813	G	T	SNV
BA.2	22882	T	G	SNV
BA.2	22992	G	A	SNV
BA.2	22995	C	A	SNV
BA.2	23013	A	C	SNV
BA.2	23040	A	G	SNV
BA.2	23055	A	G	SNV
BA.2	23063	A	T	SNV
BA.2	23075	T	C	SNV
BA.2	23403	A	G	SNV
BA.2	23525	C	T	SNV
BA.2	23599	T	G	SNV
BA.2	23604	C	A	SNV
BA.2	23854	C	A	SNV
BA.2	23948	G	T	SNV
BA.2	24424	A	T	SNV
BA.2	24469	T	A	SNV
BA.2	25000	C	T	SNV
BA.2	25584	C	T	SNV
BA.2	26060	C	T	SNV
BA.2	26270	C	T	SNV
BA.2	26577	C	G	SNV
BA.2	26709	G	A	SNV
BA.2	26858	C	T	SNV
BA.2	27259	A	C	SNV
BA.2	27382	G	C	SNV
BA.2	27383	A	T	SNV
BA.2	27384	T	C	SNV
BA.2	27807	C	T	SNV
BA.2	28271	A	T	SNV
BA.2	28311	C	T	SNV
BA.2	28881	G	A	SNV
BA.2	28882	G	A	SNV
BA.2	28883	G	C	SNV
BA.2	29510	A	C	SNV
Alpha	11287	GTCTGGTTTT	G	Del
Alpha	21764	ATACATG	A	Del
Alpha	21990	TTTA	T	Del
Alpha	28270	TA	T	Del
Alpha	241	C	T	SNV
Alpha	913	C	T	SNV
Alpha	3037	C	T	SNV
Alpha	3267	C	T	SNV
Alpha	5388	C	A	SNV
Alpha	5986	C	T	SNV
Alpha	6954	T	C	SNV
Alpha	14408	C	T	SNV
Alpha	14676	C	T	SNV
Alpha	15279	C	T	SNV
Alpha	15857	C	T	SNV
Alpha	16176	T	C	SNV
Alpha	17615	A	G	SNV
Alpha	23063	A	T	SNV
Alpha	23271	C	A	SNV
Alpha	23403	A	G	SNV
Alpha	23604	C	A	SNV
Alpha	23709	C	T	SNV
Alpha	24506	T	G	SNV
Alpha	24914	G	C	SNV
Alpha	27885	T	C	SNV
Alpha	27972	C	T	SNV
Alpha	28048	G	T	SNV
Alpha	28111	A	G	SNV
Alpha	28280	G	C	SNV
Alpha	28281	A	T	SNV
Alpha	28282	T	A	SNV
Alpha	28881	G	A	SNV
Alpha	28882	G	A	SNV
Alpha	28883	G	C	SNV
Alpha	28977	C	T	SNV
Beta	11287	GTCTGGTTTT	G	Del
Beta	22280	ACTTTACTTG	A	Del
Beta	174	G	T	SNV
Beta	241	C	T	SNV
Beta	1059	C	T	SNV
Beta	2692	A	T	SNV
Beta	3037	C	T	SNV
Beta	5230	G	T	SNV
Beta	10323	A	G	SNV
Beta	14408	C	T	SNV
Beta	21801	A	C	SNV
Beta	22206	A	G	SNV
Beta	22813	G	T	SNV
Beta	23012	G	A	SNV
Beta	23063	A	T	SNV
Beta	23403	A	G	SNV
Beta	23664	C	T	SNV
Beta	25563	G	T	SNV
Beta	25904	C	T	SNV
Beta	26456	C	T	SNV
Beta	28253	C	T	SNV
Beta	28254	A	C	SNV
Beta	28887	C	T	SNV
Beta	29557	G	T	SNV
Delta	22028	GAGTTCA	G	Del
Delta	28247	AGATTTC	A	Del
Delta	210	G	T	SNV
Delta	241	C	T	SNV
Delta	2509	C	T	SNV
Delta	3037	C	T	SNV
Delta	3055	T	C	SNV
Delta	3701	G	A	SNV
Delta	4832	C	T	SNV
Delta	5184	C	T	SNV
Delta	5584	A	G	SNV
Delta	9891	C	T	SNV
Delta	11418	T	C	SNV
Delta	11514	C	T	SNV
Delta	13019	C	T	SNV
Delta	14408	C	T	SNV
Delta	15451	G	A	SNV
Delta	16466	C	T	SNV
Delta	17336	C	T	SNV
Delta	18570	C	T	SNV
Delta	21618	C	G	SNV
Delta	21770	G	T	SNV
Delta	22227	C	T	SNV
Delta	22813	G	T	SNV
Delta	22917	T	G	SNV
Delta	22995	C	A	SNV
Delta	23403	A	G	SNV
Delta	23604	C	G	SNV
Delta	24410	G	A	SNV
Delta	25469	C	T	SNV
Delta	25647	G	T	SNV
Delta	26767	T	C	SNV
Delta	27638	T	C	SNV
Delta	27752	C	T	SNV
Delta	28461	A	G	SNV
Delta	28881	G	T	SNV
Delta	29402	G	T	SNV
Epsilon	241	C	T	SNV
Epsilon	1059	C	T	SNV
Epsilon	2395	C	T	SNV
Epsilon	2597	T	C	SNV
Epsilon	3037	C	T	SNV
Epsilon	8947	C	T	SNV
Epsilon	12100	C	T	SNV
Epsilon	12878	A	G	SNV
Epsilon	14408	C	T	SNV
Epsilon	17014	G	T	SNV
Epsilon	21600	G	T	SNV
Epsilon	21638	C	T	SNV
Epsilon	22018	G	T	SNV
Epsilon	22917	T	G	SNV
Epsilon	23403	A	G	SNV
Epsilon	24349	T	C	SNV
Epsilon	25563	G	T	SNV
Epsilon	26681	C	T	SNV
Epsilon	27890	G	T	SNV
Epsilon	28272	A	T	SNV
Epsilon	28887	C	T	SNV
Iota	11287	GTCTGGTTTT	G	Del
Iota	28270	TA	T	Del
Iota	241	C	T	SNV
Iota	1059	C	T	SNV
Iota	3037	C	T	SNV
Iota	9867	T	C	SNV
Iota	14408	C	T	SNV
Iota	16500	A	C	SNV
Iota	20262	A	G	SNV
Iota	21575	C	T	SNV
Iota	21846	C	T	SNV
Iota	22320	A	G	SNV
Iota	23012	G	A	SNV
Iota	23403	A	G	SNV
Iota	23664	C	T	SNV
Iota	25517	C	T	SNV
Iota	25563	G	T	SNV
Iota	27925	C	T	SNV
Iota	28869	C	T	SNV
Iota	28975	G	A	SNV
Kappa	210	G	T	SNV
Kappa	241	C	T	SNV
Kappa	3037	C	T	SNV
Kappa	3096	C	T	SNV
Kappa	3457	C	T	SNV
Kappa	4965	C	T	SNV
Kappa	11201	A	G	SNV
Kappa	11783	C	A	SNV
Kappa	14408	C	T	SNV
Kappa	15906	G	T	SNV
Kappa	16852	G	T	SNV
Kappa	17523	G	T	SNV
Kappa	17608	G	T	SNV
Kappa	20396	A	G	SNV
Kappa	20401	T	G	SNV
Kappa	21846	C	T	SNV
Kappa	21895	T	C	SNV
Kappa	21987	G	A	SNV
Kappa	22022	G	A	SNV
Kappa	22917	T	G	SNV
Kappa	23012	G	C	SNV
Kappa	23403	A	G	SNV
Kappa	23604	C	G	SNV
Kappa	24775	A	T	SNV
Kappa	25469	C	T	SNV
Kappa	26681	C	T	SNV
Kappa	26767	T	G	SNV
Kappa	27638	T	C	SNV
Kappa	28881	G	T	SNV
Kappa	29402	G	T	SNV
Kappa	29742	G	T	SNV
Kappa	29837	C	T	SNV
Kappa	29838	C	A	SNV
Kappa	29841	G	T	SNV
Kappa	29843	G	T	SNV
Kappa	29845	T	G	SNV
Kappa	29853	G	A	SNV
Kappa	29854	C	T	SNV
Kappa	29855	T	C	SNV

## Sheet: STable3
Supplementary Table 3. The information of synthetic DNA samples.
No.	Name	Abbreviation	Sequences	Length(bp)	Host	Superkingdom/Kingdom
1	SARS-CoV-2 S gene	Swt	GTTCTTACTGAGTCTAACAAAAAGTTTCTGCCTTTCCAACAATTTGGCAGAGACATTGCTGACACTACTGATGCTGTCCGTGATCCACAGACACTTGAGATTCTTGACATTACACCATGTTCTTTTGGTGGTGTCAGTGTTATAACACCAGGAACAAATACTTCTAACCAGGTTGCTGTTCTTTATCAGGATGTTAACTGCACAGAAGTCCCTGTTGCTATTCATGCAGATCAACTTACTCCTACTTGGCGTGTTTATTCTACAGGTTCTAATGTTTTTCAAACACGTGCAGGCTGTTTAATAGGGGCTGAACATGTCAACAACTCATATGAGTGTGACATACCCATTGGTGCAGGTATATGCGCTAGTTATCAGACTCAGACTAATTCTCCTCGGCGG…	1650	SARS-CoV-2	Viruses (RNA virus)
2	SARS-CoV-2 S mutant	Swt	TTCTTACTGAGTCTAACAAAAAGTTCTGCCTTTCCAACAATTGGCAGAGACATTGCTGACACTACTGATGCTGTCCGTGATCCACAGAACTTGAGATTCTTGACATTAACCATGTTCTTTGGTGGTGTCAGTTTATAAACCAGGAAAAATACTTCTAACCAGTTGCTTTCTTTATCAGGATTTAACTGCAAGAAGTCCCTTTGCTATTCGCAGATCAACTTACTCCTACTTGGCGTTTTATTCTAAGGTTCTAATTTTTCAAAACGTGCAGGCTGTTTAATAGGGGCTGAACGTCAACAACTCATATGAGTGTGACATACCCATTGGTGCAGGTATATGCGCTAGTTATCAGACTCAGACTAATTCTCCTCGGCGGGCACGTAGTGTAGCTAGTCAATC…	1573	SARS-CoV-2	Viruses (RNA virus)
3	Human adenovirus 55 Penton gene	Pent	ATGAGGCGAGTCGTGCTAGGCGGAGCGGTGGTGTATCCGGAGGGTCCTCCTCCTTCGTACGAGAGCGTGATGCAGCAGCAGGCGACGGCGGTGATGCAATCCCCACTGGAGGCTCCCTTTGTACCTCCGCGATACCTGGCACCTACGGAGGGCAGAAACAGCATTCGTTACTCGGAACTGGCACCTCAGTACGATACCACCAGGTTGTATCTGGTGGACAACAAGTCGGCGGACATTGCTTCTCTGAACTATCAGAATGACCACAGCAACTTCTTGACCACGGTGGTGCAGAACAATGACTTTACCCCTACGGAAGCCAGTACCCAGACCATTAACTTTGATGAACGATCGCGGTGGGGCGGTCAGCTAAAGACCATCATGCATACTAACATGCCCAAC…	1674	Human adenovirus 55	Viruses (DNA virus)
4	Human adenovirus 55 Penton mutant	Pent	ATGAGGCGATCGTGCTAGGCGGAGCGGTGGTGTATGGAGGGTCCTCCTCCTTCGTACGAGAGCGTGATGAGAGAGGCGACGGCGGTGATGCAATCCCCACTGGAGGCTCCCTTGTACCTGCGATACCTGGCACCTACGGAGGGCAGAAACAGCATTCGTTACTCGGAACTGGCACCTAGTACGATACCACCAGGTTGTATCTGGTGGACAACAAGTCGGCGGACATTGCTTCTCTGAACTATAGAATGACCACAGCAACTTTTGACCACGGTGGTGAGAACAATGACTTACCCCTACGGAAGCCAGTACCAGACCATTAACTTGATGAACGATCGCGGTGGGGCGGTAGCTAAAGACCATCATGCATACTAACATGCCCAACGTAAACGAGTATATGTT…	1600	Human adenovirus 55	Viruses (DNA virus)
5	Escherichia coli 16S rRNA gene	Ecoli	AATTGAAGAGTTTGATCATGGCTCAGATTGAACGCTGGCGGCAGGCCTAACACATGCAAGTCGAACGGTAACAGGAAGCAGCTTGCTGCTTCGCTGACGAGTGGCGGACGGGTGAGTAATGTCTGGGAAACTGCCTGATGGAGGGGGATAACTACTGGAAACGGTAGCTAATACCGCATAACGTCGCAAGACCAAAGAGGGGGACCTTCGGGCCTCTTGCCATCGGATGTGCCCAGATGGGATTAGCTAGTAGGTGGGGTAACGGCTCACCTAGGCGACGATCCCTAGCTGGTCTGAGAGGATGACCAGCCACACTGGAACTGAGACACGGTCCAGACTCCTACGGGAGGCAGCAGTGGGGAATATTGCACAATGGGCGCAAGCCTGATGCAGCCATGC…	1536	Escherichia coli	Bacteria
6	Escherichia coli 16S rRNA mutant	Ecoli	AATTGAAGAGTTTGATCATGGCTCAGATGAACGCTGGCGGCAGGCCTAACACATGCAATCGAACGAACAGGAACAGCTTGCTGCTTCGCTGACGAGTGGCGGACGGGTGAGTAATGTCTGGGAAACTGCCTGATGGAGGGGGATAACTACTGGAAACGAGCTAATACCGCATAACGTCGCAAGACCAAAGAGGGGGACCTTCGGGCCTCTGCCATCGGATGTGCCAGATGGGATTAGCTAGTAGGGGGTAACGGCTCACCTAGGCGACGATCCTAGCTGGTCTGAGGGATGACCAGCCACACTGGAACTGAGACACGGTCCAGACTCCTACGGGAGGCAGCAGTGGGGAATATTGCACATGGGCGCAAGCCTGATGCAGCCATGCCGCGTGTATGAAGA…	1468	Escherichia coli	Bacteria
7	Saccharomyces cerevisiae scaffold	Sce	CTAACCCTGACCAACCTGTCTCCTGAACTTACCCTCCATTACCCTACCTCTCTACTCGTTACCCTGTCCCATTCAACCATACCACTTCCAACCCACCATCCATCCCTCTACTTACTACCACTAACTAATGTCCACCATAACCGTTACCCTTCAATTACCCATATCCAACACCACTACCACTTACCCTACCATTACCCTACCATCTCCCATCCACTACTCACCATACTATTGTTCTACCCACCACTATTGAAACGTTAACAAATGATGGTAAATAATACACACATACTTACCCTACCACTCTATACCACCACCACATGCCATACTCACCTTCACTTGTATACTAATATGCCATACGCACACGGATGCTACAGTATACTACTCTCAAACTTACCCTACTCT…	1599	Saccharomyces cerevisiae	Fungi
8	Saccharomyces cerevisiae scaffold mutant	Sce	CTAACCCTGACCAACCTGTCTCCTGAATTACCCTCCATTACCCTACCTCTCTACTCGTTACCCTGTCCCATTCAACCATACCATTCCAACCCACCATCCATCCCTCTACTTACTACCACTAACTAATGTCCACCATAACCGTTACCCTTCAATTACCCATATCCAACACCACTACCACTTACCCTACCATTACCCTACCATCTCCCATCCACTACTCACCATACTATTGTTCTACCCACCACTATTGAACGTTAACAAATGATGGTAAATAATACACACATATTACCCTACCACTCTATACCACCACCACATGCCATACTCACTTCACTTGTATACTAATATGCCATACACACGGATGCTACAGTATACTACTCTCAAACTTACCCTACTCTCACACTC…	1527	Saccharomyces cerevisiae	Fungi

## Sheet: STable4
Supplementary Table 4. The distribution of deletions in mutant plasmids against wildtypes.
Sample	Pos	Ref	Alt	Mutation Type	Subtype
Ecoli	27	AT	A	Del	Non-Homo
Ecoli	59	AG	A	Del	Non-Homo
Ecoli	67	GGT	G	Del	Non-Homo
Ecoli	77	AG	A	Del	Non-Homo
Ecoli	163	GGT	G	Del	Non-Homo
Ecoli	216	CT	C	Del	Non-Homo
Ecoli	231	GC	G	Del	Homo
Ecoli	253	GGT	G	Del	Non-Homo
Ecoli	282	TC	T	Del	Homo
Ecoli	298	GA	G	Del	Non-Homo
Ecoli	371	CA	C	Del	Non-Homo
Ecoli	431	AG	A	Del	Non-Homo
Ecoli	454	GA	G	Del	Non-Homo
Ecoli	477	AT	A	Del	Non-Homo
Ecoli	486	AC	A	Del	Homo
Ecoli	586	GGTT	G	Del	Non-Homo
Ecoli	609	TC	T	Del	Homo
Ecoli	728	AG	A	Del	Non-Homo
Ecoli	733	GC	G	Del	Homo
Ecoli	746	AG	A	Del	Non-Homo
Ecoli	767	AG	A	Del	Non-Homo
Ecoli	775	GA	G	Del	Non-Homo
Ecoli	825	CT	C	Del	Non-Homo
Ecoli	829	GA	G	Del	Non-Homo
Ecoli	839	CCT	C	Del	Non-Homo
Ecoli	872	AG	A	Del	Non-Homo
Ecoli	901	GGT	G	Del	Non-Homo
Ecoli	918	AT	A	Del	Non-Homo
Ecoli	940	GGT	G	Del	Non-Homo
Ecoli	952	GGT	G	Del	Non-Homo
Ecoli	974	AG	A	Del	Non-Homo
Ecoli	1004	AG	A	Del	Non-Homo
Ecoli	1012	GA	G	Del	Non-Homo
Ecoli	1084	TTG	T	Del	Non-Homo
Ecoli	1088	GT	G	Del	Non-Homo
Ecoli	1110	AC	A	Del	Homo
Ecoli	1132	GGT	G	Del	Non-Homo
Ecoli	1152	GGA	G	Del	Non-Homo
Ecoli	1174	GA	G	Del	Non-Homo
Ecoli	1180	GGT	G	Del	Non-Homo
Ecoli	1196	AG	A	Del	Non-Homo
Ecoli	1206	GC	G	Del	Homo
Ecoli	1252	GA	G	Del	Non-Homo
Ecoli	1256	AG	A	Del	Non-Homo
Ecoli	1267	GA	G	Del	Non-Homo
Ecoli	1274	AG	A	Del	Non-Homo
Ecoli	1305	AT	A	Del	Non-Homo
Ecoli	1309	GA	G	Del	Non-Homo
Ecoli	1369	GGT	G	Del	Non-Homo
Ecoli	1380	TC	T	Del	Homo
Ecoli	1422	GT	G	Del	Non-Homo
Ecoli	1430	AG	A	Del	Non-Homo
Ecoli	1433	AG	A	Del	Non-Homo
Ecoli	1502	AG	A	Del	Non-Homo
Swt	24	GT	G	Del	Homo
Swt	42	AT	A	Del	Homo
Swt	91	AC	A	Del	Non-Homo
Swt	112	AC	A	Del	Non-Homo
Swt	122	CT	C	Del	Homo
Swt	138	TG	T	Del	Non-Homo
Swt	145	AC	A	Del	Non-Homo
Swt	154	AC	A	Del	Non-Homo
Swt	170	AG	A	Del	Non-Homo
Swt	177	TG	T	Del	Non-Homo
Swt	192	TG	T	Del	Non-Homo
Swt	202	AC	A	Del	Non-Homo
Swt	213	TG	T	Del	Non-Homo
Swt	223	CAT	C	Del	Non-Homo
Swt	252	TG	T	Del	Non-Homo
Swt	262	AC	A	Del	Non-Homo
Swt	272	ATG	A	Del	Non-Homo
Swt	283	AC	A	Del	Non-Homo
Swt	313	CAT	C	Del	Non-Homo
Swt	462	AG	A	Del	Non-Homo
Swt	496	AC	A	Del	Non-Homo
Swt	500	AT	A	Del	Homo
Swt	513	TG	T	Del	Non-Homo
Swt	520	AC	A	Del	Non-Homo
Swt	550	AC	A	Del	Non-Homo
Swt	565	AC	A	Del	Non-Homo
Swt	600	CA	C	Del	Non-Homo
Swt	623	GT	G	Del	Homo
Swt	631	AC	A	Del	Non-Homo
Swt	663	TG	T	Del	Non-Homo
Swt	690	AGT	A	Del	Non-Homo
Swt	721	AC	A	Del	Non-Homo
Swt	737	AT	A	Del	Homo
Swt	746	GT	G	Del	Homo
Swt	752	AT	A	Del	Homo
Swt	798	AT	A	Del	Homo
Swt	829	AC	A	Del	Non-Homo
Swt	912	GT	G	Del	Homo
Swt	927	TG	T	Del	Non-Homo
Swt	946	AC	A	Del	Non-Homo
Swt	991	AC	A	Del	Non-Homo
Swt	1011	CT	C	Del	Homo
Swt	1041	AT	A	Del	Homo
Swt	1065	GT	G	Del	Homo
Swt	1080	AG	A	Del	Non-Homo
Swt	1084	AC	A	Del	Non-Homo
Swt	1092	TG	T	Del	Non-Homo
Swt	1128	AT	A	Del	Homo
Swt	1171	AC	A	Del	Non-Homo
Swt	1236	TG	T	Del	Non-Homo
Swt	1256	AT	A	Del	Homo
Swt	1275	TG	T	Del	Non-Homo
Swt	1308	AG	A	Del	Non-Homo
Swt	1342	AC	A	Del	Non-Homo
Swt	1366	AC	A	Del	Non-Homo
Swt	1440	AG	A	Del	Non-Homo
Swt	1467	AG	A	Del	Non-Homo
Swt	1472	AT	A	Del	Homo
Swt	1492	CAT	C	Del	Non-Homo
Swt	1522	CAT	C	Del	Non-Homo
Swt	1532	TC	T	Del	Non-Homo
Swt	1540	CAT	C	Del	Non-Homo
Swt	1576	AC	A	Del	Non-Homo
Swt	1597	CAT	C	Del	Non-Homo
Swt	1614	CT	C	Del	Homo
Swt	1634	TTG	T	Del	Non-Homo
Pent	9	AG	A	Del	Non-Homo
Pent	36	TCC	T	Del	Non-Homo
Pent	72	GC	G	Del	Non-Homo
Pent	75	GC	G	Del	Non-Homo
Pent	78	GC	G	Del	Non-Homo
Pent	117	CT	C	Del	Homo
Pent	126	TCC	T	Del	Non-Homo
Pent	186	TC	T	Del	Non-Homo
Pent	252	TC	T	Del	Non-Homo
Pent	272	TC	T	Del	Non-Homo
Pent	288	GC	G	Del	Non-Homo
Pent	300	CT	C	Del	Homo
Pent	322	AC	A	Del	Homo
Pent	336	CT	C	Del	Homo
Pent	363	TC	T	Del	Non-Homo
Pent	414	GT	G	Del	Homo
Pent	429	CA	C	Del	Homo
Pent	452	GA	G	Del	Homo
Pent	498	GC	G	Del	Non-Homo
Pent	522	GT	G	Del	Homo
Pent	528	GT	G	Del	Homo
Pent	549	CT	C	Del	Homo
Pent	606	GA	G	Del	Homo
Pent	618	AC	A	Del	Non-Homo
Pent	642	CA	C	Del	Non-Homo
Pent	732	CT	C	Del	Homo
Pent	747	TG	T	Del	Non-Homo
Pent	774	CT	C	Del	Homo
Pent	817	AAAC	A	Del	Non-Homo
Pent	825	AT	A	Del	Homo
Pent	836	GT	G	Del	Homo
Pent	876	TCC	T	Del	Non-Homo
Pent	915	GA	G	Del	Homo
Pent	922	CA	C	Del	Homo
Pent	930	CA	C	Del	Homo
Pent	1004	AG	A	Del	Non-Homo
Pent	1019	AT	A	Del	Homo
Pent	1038	TCC	T	Del	Non-Homo
Pent	1086	GA	G	Del	Homo
Pent	1108	GA	G	Del	Homo
Pent	1149	TA	T	Del	Homo
Pent	1204	GA	G	Del	Homo
Pent	1245	TG	T	Del	Non-Homo
Pent	1263	GC	G	Del	Non-Homo
Pent	1265	AG	A	Del	Non-Homo
Pent	1293	GC	G	Del	Non-Homo
Pent	1302	TG	T	Del	Non-Homo
Pent	1326	AG	A	Del	Non-Homo
Pent	1353	AG	A	Del	Non-Homo
Pent	1365	CG	C	Del	Non-Homo
Pent	1405	TC	T	Del	Homo
Pent	1410	GC	G	Del	Non-Homo
Pent	1418	GC	G	Del	Non-Homo
Pent	1440	CG	C	Del	Non-Homo
Pent	1452	CT	C	Del	Homo
Pent	1463	AC	A	Del	Non-Homo
Pent	1479	TCC	T	Del	Non-Homo
Pent	1482	GCC	G	Del	Non-Homo
Pent	1503	CG	C	Del	Non-Homo
Pent	1545	GCC	G	Del	Non-Homo
Pent	1569	AG	A	Del	Non-Homo
Pent	1638	AG	A	Del	Non-Homo
Pent	1644	ACC	A	Del	Non-Homo
Pent	1650	CG	C	Del	Non-Homo
Sce	27	AC	A	Del	Non-Homo
Sce	84	AC	A	Del	Non-Homo
Sce	249	GA	G	Del	Homo
Sce	285	AC	A	Del	Non-Homo
Sce	326	AC	A	Del	Non-Homo
Sce	353	ACG	A	Del	Non-Homo
Sce	407	CA	C	Del	Non-Homo
Sce	459	TGC	T	Del	Non-Homo
Sce	500	ACG	A	Del	Non-Homo
Sce	525	AT	A	Del	Homo
Sce	603	CT	C	Del	Homo
Sce	615	AT	A	Del	Homo
Sce	624	CTT	C	Del	Homo
Sce	651	TGC	T	Del	Non-Homo
Sce	660	AT	A	Del	Homo
Sce	667	CA	C	Del	Homo
Sce	678	TA	T	Del	Homo
Sce	684	TA	T	Del	Homo
Sce	717	CT	C	Del	Homo
Sce	725	AT	A	Del	Homo
Sce	734	CT	C	Del	Homo
Sce	740	AT	A	Del	Homo
Sce	758	AT	A	Del	Homo
Sce	779	AAT	A	Del	Non-Homo
Sce	807	GT	G	Del	Homo
Sce	815	TTC	T	Del	Non-Homo
Sce	828	GGC	G	Del	Non-Homo
Sce	858	AC	A	Del	Non-Homo
Sce	864	AT	A	Del	Homo
Sce	894	AC	A	Del	Non-Homo
Sce	924	GT	G	Del	Homo
Sce	974	TA	T	Del	Homo
Sce	1032	GT	G	Del	Homo
Sce	1062	CT	C	Del	Homo
Sce	1077	CT	C	Del	Homo
Sce	1083	TC	T	Del	Non-Homo
Sce	1095	AT	A	Del	Homo
Sce	1164	CA	C	Del	Homo
Sce	1188	GGC	G	Del	Non-Homo
Sce	1209	GA	G	Del	Homo
Sce	1229	ACG	A	Del	Non-Homo
Sce	1245	TC	T	Del	Non-Homo
Sce	1260	AT	A	Del	Homo
Sce	1272	AT	A	Del	Homo
Sce	1314	TA	T	Del	Homo
Sce	1327	AC	A	Del	Homo
Sce	1346	CA	C	Del	Homo
Sce	1404	GA	G	Del	Homo
Sce	1421	AAT	A	Del	Non-Homo
Sce	1428	GC	G	Del	Non-Homo
Sce	1440	TC	T	Del	Non-Homo
Sce	1452	AC	A	Del	Non-Homo
Sce	1476	TA	T	Del	Homo
Sce	1494	GGC	G	Del	Non-Homo
Sce	1522	ATTT	A	Del	Homo
Sce	1548	GC	G	Del	Non-Homo
Sce	1574	CA	C	Del	Homo
Sce	1589	CA	C	Del	Homo

## Sheet: STable5
Supplementary Table 5. The distribution of deletions in human adenovirus amplicons and full-length genes against references.
No.	Alt	Ref	Ratio（Alt:Ref）	Deletions	Mixtures
1	HAdV14_fiber	HAdV55_fiber	1:9	AGAAAA	Full-length gene, Amplicon
2	HAdV55_hexon	HAdV11_hexon	1:9	TACAAC	Full-length gene, Amplicon
3	HAdV14_penton	HAdV11_penton	1:9	AGCTGCTAC	Full-length gene, Amplicon
4	HAdV55_penton	HAdV11_penton	1:9	GCA	Full-length gene*, Amplicon
5	HAdV55_penton	HAdV11_penton	1:9	AGCTGCTAC	Full-length gene*, Amplicon
*: Belongs to the same plasmid mixture.

## Sheet: STable6-sequencing-summary
Supplementary Table 6. The sequencing summary of synthetic DNA and RNA sequences.
Samples	Protocol	Flowcells	Guppy_basecalling_model	NCBI_BioSample_Accession_Number	NCBI_Accession_Number	Read_number	Total_bases	Minimum_read_length	Average_read_length	Maximum_read_length	Q1	Q2	Q3	N50	Q20(%)	Q30(%)	GC(%)
Wuhan	WTA sequencing	R9.4.1	super accuracy	SAMN37844680	SRR26394595	294409	361483783	100	1227.8	5000	574	925	1589	1656	59.14	23.83	41.56
BA.1	WTA sequencing	R9.4.1	super accuracy	SAMN37844687	SRR26394588	374714	434105028	100	1158.5	5000	507	815	1495	1629	60.93	24.24	40.35
BA.2	WTA sequencing	R9.4.1	super accuracy	SAMN37844688	SRR26394587	262106	256333649	100	978	5000	496	690	1105	1204	64.25	22.71	39.38
Alpha	WTA sequencing	R9.4.1	super accuracy	SAMN37844681	SRR26394594	270748	274554038	100	1014.1	5000	500	692	1191.5	1320	64.07	20.56	39.86
Beta	WTA sequencing	R9.4.1	super accuracy	SAMN37844682	SRR26394593	340339	346515900	100	1018.1	5000	505	700	1181	1308	63.37	23.32	39.21
Delta	WTA sequencing	R9.4.1	super accuracy	SAMN37844683	SRR26394592	363500	340070495	100	935.5	5000	484	656	1041	1137	65.23	22.07	39.08
Kappa	WTA sequencing	R9.4.1	super accuracy	SAMN37844686	SRR26394589	328772	329308438	100	1001.6	5000	503	686	1149	1274	63.85	22.56	39.49
Iota	WTA sequencing	R9.4.1	super accuracy	SAMN37844685	SRR26394590	304173	300209794	100	987	5000	516	689	1107	1198	65.39	22.24	39.09
Epsilon	WTA sequencing	R9.4.1	super accuracy	SAMN37844684	SRR26394591	361708	356814337	100	986.5	5000	509	695	1112	1208	63.99	22.6	39.51
Swt10	Direct sequencing	R9.4.1	super accuracy	SAMN37814184	SRR26400197	175275	570981985	100	3257.6	4998	2040	4252	4317	4300	63.94	29.86	46.35
Swt20	Direct sequencing	R9.4.1	super accuracy	SAMN37814185	SRR26400196	133815	406625869	100	3038.7	4994	1473	4216	4311	4286	63.77	29.9	46.36
Swt50	Direct sequencing	R9.4.1	super accuracy	SAMN37814188	SRR26400209	90629	281392434	100	3104.9	4922	1658	4211	4263	4243	63.75	30.22	46.29
Pent10	Direct sequencing	R9.4.1	super accuracy	SAMN37814192	SRR26400201	126338	385813386	100	3053.8	4987	1581	4202	4330	4310	62.72	31.71	50.26
Pent20	Direct sequencing	R9.4.1	super accuracy	SAMN37814204	SRR26400200	108255	322935236	100	2983.1	5000	1486	3940	4323	4289	62.81	31.75	50.24
Pent50	Direct sequencing	R9.4.1	super accuracy	SAMN37814205	SRR26400199	208651	634948023	100	3043.1	4998	1613	4164	4283	4263	62.65	31.58	50.14
Ecoli10	Direct sequencing	R9.4.1	super accuracy	SAMN37814189	SRR26400204	203659	620559888	100	3047.1	4999	1727.5	4118	4196	4179	61.99	30.21	52.18
Ecoli20	Direct sequencing	R9.4.1	super accuracy	SAMN37814190	SRR26400203	133560	353533912	100	2647	4995	1075	2967	4182	4157	62.12	30.25	52.18
Ecoli50	Direct sequencing	R9.4.1	super accuracy	SAMN37814191	SRR26400202	166328	454882401	100	2734.9	4999	1204	3294	4153	4131	62.16	30.33	52.18
Sce10	Direct sequencing	R9.4.1	super accuracy	SAMN37814206	SRR26400198	107564	312053105	100	2901.1	4996	1318	3937	4256	4241	64.78	31.66	45.92
Sce20	Direct sequencing	R9.4.1	super accuracy	SAMN37814207	SRR26400195	239122	754217365	100	3154.1	4996	1855	4191	4259	4240	64.43	31.46	45.91
Sce50	Direct sequencing	R9.4.1	super accuracy	SAMN37814208	SRR26400194	97416	270993203	100	2781.8	5000	1200	3402.5	4215	4194	64.73	31.76	45.94
Swt10	Direct sequencing	R10.4.1	high accuracy	SAMN37814184	SRR26400217	12354	42598628	106	3448.2	4916	2618	4298	4329	4315	64.56	34.09	46.21
Swt20	Direct sequencing	R10.4.1	high accuracy	SAMN37814185	SRR26400216	16228	55900839	101	3444.7	4991	2622	4269	4326	4307	64.67	34.2	46.19
Swt50	Direct sequencing	R10.4.1	high accuracy	SAMN37814188	SRR26400215	16684	58197677	102	3488.2	4901	2855	4248	4311	4261	64.6	34.32	46.15
Pent10	Direct sequencing	R10.4.1	high accuracy	SAMN37814192	SRR26400211	25603	87357129	100	3412	4934	2410	4312	4352	4337	62.2	32.77	50.05
Pent20	Direct sequencing	R10.4.1	high accuracy	SAMN37814204	SRR26400210	30674	102065022	100	3327.4	4961	2169	4280	4346	4325	62.06	32.63	50.04
Pent50	Direct sequencing	R10.4.1	high accuracy	SAMN37814205	SRR26400208	27602	96071333	101	3480.6	4934	2765	4272	4329	4286	61.95	32.59	49.95
Ecoli10	Direct sequencing	R10.4.1	high accuracy	SAMN37814189	SRR26400214	30005	98109135	101	3269.8	4983	2240	4171	4209	4194	61.03	32.12	52.03
Ecoli20	Direct sequencing	R10.4.1	high accuracy	SAMN37814190	SRR26400213	12168	38518271	108	3165.5	4977	1960	4143	4205	4187	61.21	32.31	52.02
Ecoli50	Direct sequencing	R10.4.1	high accuracy	SAMN37814191	SRR26400212	20574	64741224	100	3146.7	4900	1964	4121	4190	4151	60.99	32.12	52.01
Sce10	Direct sequencing	R10.4.1	high accuracy	SAMN37814206	SRR26400207	15383	53808737	105	3497.9	4959	3093	4255	4278	4265	65.08	35.69	45.72
Sce20	Direct sequencing	R10.4.1	high accuracy	SAMN37814207	SRR26400206	51049	177760903	100	3482.2	4999	2960	4245	4277	4262	65.06	35.67	45.73
Sce50	Direct sequencing	R10.4.1	high accuracy	SAMN37814208	SRR26400205	18927	61549676	117	3252	4985	2085.5	4197	4263	4220	65.15	35.71	45.73
Swt10	Direct sequencing	R10.4.1	super accuracy	SAMN37814184	SRR31270580	12365	42784709	103	3460.1	4908	2637	4317	4339	4329	79.25	61.45	46.24
Swt20	Direct sequencing	R10.4.1	super accuracy	SAMN37814185	SRR31270579	16232	56038092	118	3452.3	4939	2622.5	4282	4336	4323	79.43	61.71	46.21
Swt50	Direct sequencing	R10.4.1	super accuracy	SAMN37814188	SRR31270576	16671	58342225	100	3499.6	4902	2868.5	4259	4325	4269	79.28	61.54	46.17
Pent10	Direct sequencing	R10.4.1	super accuracy	SAMN37814192	SRR31270572	25645	87780247	101	3422.9	4912	2423	4329	4360	4349	77.65	61.31	50.09
Pent20	Direct sequencing	R10.4.1	super accuracy	SAMN37814204	SRR31270571	30661	102489520	100	3342.7	4995	2189	4293	4358	4344	77.56	61.21	50.08
Pent50	Direct sequencing	R10.4.1	super accuracy	SAMN37814205	SRR31270570	27625	96445301	100	3491.2	4936	2772	4283	4345	4294	77.5	61.08	49.98
Ecoli10	Direct sequencing	R10.4.1	super accuracy	SAMN37814189	SRR31270575	30049	98580957	102	3280.7	4946	2241	4196	4222	4212	77.44	60.8	52.05
Ecoli20	Direct sequencing	R10.4.1	super accuracy	SAMN37814190	SRR31270574	12173	38711515	106	3180.1	4915	1968	4159	4220	4207	77.66	61.1	52.05
Ecoli50	Direct sequencing	R10.4.1	super accuracy	SAMN37814191	SRR31270573	20620	65144466	100	3159.3	4952	1972	4142	4210	4164	77.44	60.81	52.03
Sce10	Direct sequencing	R10.4.1	super accuracy	SAMN37814206	SRR31270569	15374	53975839	104	3510.9	4987	3121	4271	4287	4278	79.58	63.26	45.76
Sce20	Direct sequencing	R10.4.1	super accuracy	SAMN37814207	SRR31270578	51019	178142556	103	3491.7	4991	2970.5	4264	4286	4275	79.54	63.22	45.77
Sce50	Direct sequencing	R10.4.1	super accuracy	SAMN37814208	SRR31270577	18909	61689958	100	3262.5	4991	2093	4209	4275	4228	79.64	63.33	45.77

## Sheet: STable7-LoFreq
Supplementary Table 7. The runtime and RAM usage required by LoFreq.
Samples	Protocol	Flowcells	Guppy_basecalling_model	Read_number	Total_bases	Average_read_length	Turnaround_time(hh:mm:ss)	max_RAM_usage(kB)	Threads	Runtime(s)	Runtime/Mbp (s)	RAM/Mbp (MB)
BA.1	WTA sequencing	R9.4.1	super accuracy	374714	434105028	1158.5	00:26:02.240000	2269984	36	1562.2	3.77348	5.35461
BA.2	WTA sequencing	R9.4.1	super accuracy	262106	256333649	978	00:11:12.380000	2144752	36	672.4	2.75057	8.56784
Alpha	WTA sequencing	R9.4.1	super accuracy	270748	274554038	1014.1	00:11:24.900000	2138608	36	684.9	2.61577	7.97633
Beta	WTA sequencing	R9.4.1	super accuracy	340339	346515900	1018.1	00:15:22.580000	2148520	36	922.6	2.79184	6.34916
Delta	WTA sequencing	R9.4.1	super accuracy	363500	340070495	935.5	00:15:35.390000	2681168	36	935.4	2.88422	8.07337
Kappa	WTA sequencing	R9.4.1	super accuracy	328772	329308438	1001.6	00:14:02.860000	2128972	36	842.9	2.68394	6.62014
Iota	WTA sequencing	R9.4.1	super accuracy	304173	300209794	987	00:14:03.060000	2134788	36	843.1	2.94479	7.28165
Epsilon	WTA sequencing	R9.4.1	super accuracy	361708	356814337	986.5	00:14:35.930000	2167852	36	875.9	2.57402	6.22139
Swt10	Direct sequencing	R9.4.1	super accuracy	175275	570981985	3257.6	2 days, 17:43:12	5904556	36	236592	434.488	10.5892
Swt20	Direct sequencing	R9.4.1	super accuracy	133815	406625869	3038.7	1 day, 15:12:29	4484220	36	141149	363.984	11.2925
Swt50	Direct sequencing	R9.4.1	super accuracy	90629	281392434	3104.9	1 day, 8:11:25	3846004	36	115885	431.832	13.9958
Pent10	Direct sequencing	R9.4.1	super accuracy	126338	385813386	3053.8	2 days, 0:17:11	4598836	36	173831	472.443	12.2059
Pent20	Direct sequencing	R9.4.1	super accuracy	108255	322935236	2983.1	1 day, 8:43:07	4168728	36	117787	382.456	13.2187
Pent50	Direct sequencing	R9.4.1	super accuracy	208651	634948023	3043.1	2 days, 16:45:40	6296048	36	233140	385.016	10.1538
Ecoli10	Direct sequencing	R9.4.1	super accuracy	203659	620559888	3047.1	1 day, 16:35:05	6362880	30	146105	246.877	10.4995
Ecoli20	Direct sequencing	R9.4.1	super accuracy	133560	353533912	2647	21:31:26	4345284	30	77486	229.822	12.586
Ecoli50	Direct sequencing	R9.4.1	super accuracy	166328	454882401	2734.9	1 day, 4:17:53	5165576	30	101873	234.833	11.6284
Sce10	Direct sequencing	R9.4.1	super accuracy	107564	312053105	2901.1	1 day, 18:09:21	4062880	30	151761	509.955	13.3323
Sce20	Direct sequencing	R9.4.1	super accuracy	239122	754217365	3154.1	4 days, 6:11:23	7203480	30	367883	511.462	9.78016
Sce50	Direct sequencing	R9.4.1	super accuracy	97416	270993203	2781.8	1 day, 11:37:59	3842624	30	128279	496.36	14.5201
Swt10	Direct sequencing	R10.4.1	high accuracy	12354	42598628	3448.2	06:26:21	2149192	30	23181	570.606	51.663
Swt20	Direct sequencing	R10.4.1	high accuracy	16228	55900839	3444.7	08:24:23	2346276	30	30263	567.667	42.9794
Swt50	Direct sequencing	R10.4.1	high accuracy	16684	58197677	3488.2	08:46:40	2340476	30	31600	569.353	41.1812
Pent10	Direct sequencing	R10.4.1	high accuracy	25603	87357129	3412	13:06:00	2530784	30	47160	566.077	29.6658
Pent20	Direct sequencing	R10.4.1	high accuracy	30674	102065022	3327.4	15:05:42	2598104	30	54342	558.288	26.0663
Pent50	Direct sequencing	R10.4.1	high accuracy	27602	96071333	3480.6	14:26:45	2695616	30	52005	567.612	28.7319
Ecoli10	Direct sequencing	R10.4.1	high accuracy	30005	98109135	3269.8	06:36:55	2581872	30	23815	254.531	26.9479
Ecoli20	Direct sequencing	R10.4.1	high accuracy	12168	38518271	3165.5	02:33:02	2221604	30	9182	249.96	59.0609
Ecoli50	Direct sequencing	R10.4.1	high accuracy	20574	64741224	3146.7	04:15:05	2437256	30	15305	247.886	38.5496
Sce10	Direct sequencing	R10.4.1	high accuracy	15383	53808737	3497.9	07:56:28	2294244	30	28588	557.097	43.6603
Sce20	Direct sequencing	R10.4.1	high accuracy	51049	177760903	3482.2	1 day, 2:01:09	3189372	30	93669	552.535	18.3725
Sce50	Direct sequencing	R10.4.1	high accuracy	18927	61549676	3252	08:43:47	2347504	30	31427	535.398	39.0553
Swt10	Direct sequencing	R10.4.1	super accuracy	12365	42784709	3460.1	06:28:09	2133852	30	23289	570.771	51.0712
Swt20	Direct sequencing	R10.4.1	super accuracy	16232	56038092	3452.3	08:25:54	2316404	30	30354	567.979	42.3283
Swt50	Direct sequencing	R10.4.1	super accuracy	16671	58342225	3499.6	08:51:46	2342760	30	31906	573.442	41.1192
Pent10	Direct sequencing	R10.4.1	super accuracy	25645	87780247	3422.9	13:05:20	2548744	30	47120	562.87	29.7324
Pent20	Direct sequencing	R10.4.1	super accuracy	30661	102489520	3342.7	15:06:55	2598264	30	54415	556.723	25.9599
Pent50	Direct sequencing	R10.4.1	super accuracy	27625	96445301	3491.2	14:26:24	2575824	30	51984	565.182	27.3486
Ecoli10	Direct sequencing	R10.4.1	super accuracy	30049	98580957	3280.7	06:41:01	2583784	30	24061	255.93	26.8388
Ecoli20	Direct sequencing	R10.4.1	super accuracy	12173	38711515	3180.1	02:35:06	2133608	30	9306	252.071	56.4384
Ecoli50	Direct sequencing	R10.4.1	super accuracy	20620	65144466	3159.3	04:19:29	2312484	30	15569	250.601	36.3497
Sce10	Direct sequencing	R10.4.1	super accuracy	15374	53975839	3510.9	07:58:31	2292740	30	28711	557.762	43.4966
Sce20	Direct sequencing	R10.4.1	super accuracy	51019	178142556	3491.7	1 day, 2:30:46	3166780	30	95446	561.811	18.2033
Sce50	Direct sequencing	R10.4.1	super accuracy	18909	61689958	3262.5	08:46:28	2321960	30	31588	536.918	38.5425

## Sheet: STable8-Delter
Supplementary Table 8. The runtime and RAM usage required by Delter.
Samples	Protocol	Flowcells	Guppy_basecalling_model	Read_number	Total_bases	Average_read_length	Turnaround_time(s)	max_RAM_usage(MB)	Variation_count	Mean_read_number_per_variation	Min_read_number_per_variation	Max_read_number_per_variation	Time/Mean_read_number(s/read)	RAM/Mean_read_number(MB/read)
BA.1	WTA sequencing	R9.4.1	super accuracy	374714	434105028	1158.5	17444.6	20027.6	125	5203	303	35106	3.3528	3.84925
BA.2	WTA sequencing	R9.4.1	super accuracy	262106	256333649	978	26421.7	24214.8	118	7662	156	61443	3.44841	3.16038
Alpha	WTA sequencing	R9.4.1	super accuracy	270748	274554038	1014.1	21891.2	25606.2	132	6798	166	31338	3.22024	3.76673
Beta	WTA sequencing	R9.4.1	super accuracy	340339	346515900	1018.1	33070	25867.7	127	7761	159	56689	4.26105	3.33304
Delta	WTA sequencing	R9.4.1	super accuracy	363500	340070495	935.5	62218.7	29148.4	132	9138	212	75740	6.80878	3.18981
Kappa	WTA sequencing	R9.4.1	super accuracy	328772	329308438	1001.6	33848.4	27340.9	129	8912	213	65419	3.79807	3.06787
Iota	WTA sequencing	R9.4.1	super accuracy	304173	300209794	987	12921.9	16491.7	104	4125	234	14874	3.13259	3.99799
Epsilon	WTA sequencing	R9.4.1	super accuracy	361708	356814337	986.5	32947.4	31195.9	131	9744	173	76702	3.3813	3.20155
Swt10	Direct sequencing	R9.4.1	super accuracy	175275	570981985	3257.6	432429	129486	78	120028	107637	131163	3.60273	1.0788
Swt20	Direct sequencing	R9.4.1	super accuracy	133815	406625869	3038.7	278268	83149.6	79	77357	60549	87358	3.59719	1.07488
Swt50	Direct sequencing	R9.4.1	super accuracy	90629	281392434	3104.9	179778	73425.9	83	59583	53551	65015	3.01728	1.23233
Pent10	Direct sequencing	R9.4.1	super accuracy	126338	385813386	3053.8	225599	84671.4	73	82235	73119	89225	2.74335	1.02963
Pent20	Direct sequencing	R9.4.1	super accuracy	108255	322935236	2983.1	251002	73745.3	76	69206	61457	75051	3.62688	1.06559
Pent50	Direct sequencing	R9.4.1	super accuracy	208651	634948023	3043.1	392747	135345	81	135869	119881	147291	2.89063	0.99614
Ecoli10	Direct sequencing	R9.4.1	super accuracy	203659	620559888	3047.1	339808	123195	67	137374	125830	146344	2.4736	0.896788
Ecoli20	Direct sequencing	R9.4.1	super accuracy	133560	353533912	2647	198254	89682.4	73	78895	72551	83348	2.51289	1.13673
Ecoli50	Direct sequencing	R9.4.1	super accuracy	166328	454882401	2734.9	270915	104850	81	101905	93107	108305	2.65851	1.0289
Sce10	Direct sequencing	R9.4.1	super accuracy	107564	312053105	2901.1	162711	73520.6	71	66972	60482	71270	2.42954	1.09778
Sce20	Direct sequencing	R9.4.1	super accuracy	239122	754217365	3154.1	390918	160119	71	162081	145150	173638	2.41187	0.987893
Sce50	Direct sequencing	R9.4.1	super accuracy	97416	270993203	2781.8	137195	62687.1	73	58377	51409	62090	2.35016	1.07383
Swt10	Direct sequencing	R10.4.1	high accuracy	12354	42598628	3448.2	460.134	1034.04	67	8841	7888	9747	0.0520454	0.11696
Swt20	Direct sequencing	R10.4.1	high accuracy	16228	55900839	3444.7	654.705	1032.6	67	11646	10345	12809	0.0562171	0.0886656
Swt50	Direct sequencing	R10.4.1	high accuracy	16684	58197677	3488.2	750.075	1027.92	67	12221	10885	13418	0.0613759	0.084111
Pent10	Direct sequencing	R10.4.1	high accuracy	25603	87357129	3412	1068.99	1055.48	63	18440	16688	20015	0.0579714	0.0572386
Pent20	Direct sequencing	R10.4.1	high accuracy	30674	102065022	3327.4	1439.79	1057.54	68	21421	18816	23328	0.0672141	0.0493693
Pent50	Direct sequencing	R10.4.1	high accuracy	27602	96071333	3480.6	1414.26	1047.48	67	20226	17460	22164	0.069923	0.0517888
Ecoli10	Direct sequencing	R10.4.1	high accuracy	30005	98109135	3269.8	1270.47	1047.41	61	21610	19281	22929	0.0587911	0.0484688
Ecoli20	Direct sequencing	R10.4.1	high accuracy	12168	38518271	3165.5	428.576	1022.48	63	8528	7555	9033	0.0502552	0.119897
Ecoli50	Direct sequencing	R10.4.1	high accuracy	20574	64741224	3146.7	861.057	1060.84	65	14293	12775	15208	0.0602433	0.0742209
Sce10	Direct sequencing	R10.4.1	high accuracy	15383	53808737	3497.9	571.03	1040.98	65	11501	9960	12429	0.0496505	0.0905121
Sce20	Direct sequencing	R10.4.1	high accuracy	51049	177760903	3482.2	2902.6	1042.64	66	38187	33267	41164	0.0760102	0.0273035
Sce50	Direct sequencing	R10.4.1	high accuracy	18927	61549676	3252	759.822	1057.43	67	13291	11549	14355	0.0571682	0.0795599
Swt10	Direct sequencing	R10.4.1	super accuracy	12365	42784709	3460.1	460.377	1026.88	65	8861	7941	9778	0.0519554	0.115888
Swt20	Direct sequencing	R10.4.1	super accuracy	16232	56038092	3452.3	663.083	1034.05	66	11670	10409	12833	0.0568194	0.0886075
Swt50	Direct sequencing	R10.4.1	super accuracy	16671	58342225	3499.6	762.066	1026.59	66	12243	10989	13434	0.0622451	0.0838512
Pent10	Direct sequencing	R10.4.1	super accuracy	25645	87780247	3422.9	1046.93	1056.18	63	18415	16789	20087	0.0568518	0.0573543
Pent20	Direct sequencing	R10.4.1	super accuracy	30661	102489520	3342.7	1327.97	1056.64	65	21478	19153	23375	0.0618293	0.0491964
Pent50	Direct sequencing	R10.4.1	super accuracy	27625	96445301	3491.2	1384.37	1042.69	67	20245	17929	22229	0.0683808	0.0515036
Ecoli10	Direct sequencing	R10.4.1	super accuracy	30049	98580957	3280.7	1014.83	1024.87	51	21676	19811	22980	0.0468181	0.0472813
Ecoli20	Direct sequencing	R10.4.1	super accuracy	12173	38711515	3180.1	370.775	1029.43	57	8531	7743	9060	0.043462	0.120669
Ecoli50	Direct sequencing	R10.4.1	super accuracy	20620	65144466	3159.3	731.719	1061.03	57	14369	13114	15288	0.0509234	0.0738416
Sce10	Direct sequencing	R10.4.1	super accuracy	15374	53975839	3510.9	509.252	1043.46	60	11500	9994	12452	0.0442828	0.0907357
Sce20	Direct sequencing	R10.4.1	super accuracy	51019	178142556	3491.7	2609.36	1043.9	61	38205	33409	41207	0.068299	0.0273236
Sce50	Direct sequencing	R10.4.1	super accuracy	18909	61689958	3262.5	682.673	1033.24	62	13311	11631	14375	0.0512863	0.077623

## Sheet: STable9-Guppy
		Supplementary Table S9. The runtime and RAM usage required by basecalling.
Samples	Protocol	Flowcells	Guppy_basecalling_model	Read_number	Total_bases	Average_read_length	GPU_RAM(MB)	Basecalling_time(s)	Samples_called	samples/s	max_RAM_usage(kB)
BA.1	WTA sequencing	R9.4.1	super accuracy	374714	434105028	1158.5	18986	5051.8	6561438268	1298830	1250080
BA.2	WTA sequencing	R9.4.1	super accuracy	262106	256333649	978	18986	3025.54	4107624879	1357650	1207580
Alpha	WTA sequencing	R9.4.1	super accuracy	270748	274554038	1014.1	18986	1111.61	4253062864	3826020	1183424
Beta	WTA sequencing	R9.4.1	super accuracy	340339	346515900	1018.1	18986	1431.52	5424742221	3789500	1178936
Delta	WTA sequencing	R9.4.1	super accuracy	363500	340070495	935.5	18986	3065.31	5211445791	1700140	1222452
Kappa	WTA sequencing	R9.4.1	super accuracy	328772	329308438	1001.6	18986	1368.41	5097511719	3725130	1193684
Iota	WTA sequencing	R9.4.1	super accuracy	304173	300209794	987	18986	1241.41	4763114147	3836870	1180964
Epsilon	WTA sequencing	R9.4.1	super accuracy	361708	356814337	986.5	18986	1394.26	5582992292	4004270	1184144
Swt10	Direct sequencing	R9.4.1	super accuracy	175275	570981985	3257.6	18986	2916.95	6531047843	2239000	1342252
Swt20	Direct sequencing	R9.4.1	super accuracy	133815	406625869	3038.7	18986	2060.84	4673108734	2267570	1313928
Swt50	Direct sequencing	R9.4.1	super accuracy	90629	281392434	3104.9	18986	1210.19	3353836492	2771320	1334760
Pent10	Direct sequencing	R9.4.1	super accuracy	126338	385813386	3053.8	18986	1849.35	4511162598	2439330	1330396
Pent20	Direct sequencing	R9.4.1	super accuracy	108255	322935236	2983.1	18986	1402.68	3792699751	2703890	1308832
Pent50	Direct sequencing	R9.4.1	super accuracy	208651	634948023	3043.1	18986	2289.07	7430078201	3245890	1353244
Ecoli10	Direct sequencing	R9.4.1	super accuracy	203659	620559888	3047.1	18986	2155.66	7440699434	3451710	1339248
Ecoli20	Direct sequencing	R9.4.1	super accuracy	133560	353533912	2647	18986	1222.84	4242908605	3469720	1311760
Ecoli50	Direct sequencing	R9.4.1	super accuracy	166328	454882401	2734.9	18986	1609.28	5492712672	3413160	1297504
Sce10	Direct sequencing	R9.4.1	super accuracy	107564	312053105	2901.1	18986	1045.36	3632605795	3474990	1313220
Sce20	Direct sequencing	R9.4.1	super accuracy	239122	754217365	3154.1	18986	2673.26	8906462011	3331680	1391696
Sce50	Direct sequencing	R9.4.1	super accuracy	97416	270993203	2781.8	18986	644.335	3169983434	4919780	1303848
Swt10	Direct sequencing	R10.4.1	high accuracy	12354	42598628	3448.2	8514	200.694	501986579	2501250	1298904
Swt20	Direct sequencing	R10.4.1	high accuracy	16228	55900839	3444.7	8514	254.11	657578362	2587770	1313028
Swt50	Direct sequencing	R10.4.1	high accuracy	16684	58197677	3488.2	8514	268.472	688681398	2565190	1308692
Pent10	Direct sequencing	R10.4.1	high accuracy	25603	87357129	3412	8514	412.157	1032274635	2504570	1301920
Pent20	Direct sequencing	R10.4.1	high accuracy	30674	102065022	3327.4	8514	478.543	1208086562	2524510	1311692
Pent50	Direct sequencing	R10.4.1	high accuracy	27602	96071333	3480.6	8514	457.042	1132710422	2478350	1327640
Ecoli10	Direct sequencing	R10.4.1	high accuracy	30005	98109135	3269.8	8514	482.695	1183145303	2451120	1318860
Ecoli20	Direct sequencing	R10.4.1	high accuracy	12168	38518271	3165.5	8514	181.098	461893444	2550520	1283948
Ecoli50	Direct sequencing	R10.4.1	high accuracy	20574	64741224	3146.7	8514	307.485	773612203	2515940	1279324
Sce10	Direct sequencing	R10.4.1	high accuracy	15383	53808737	3497.9	8514	248.407	641257287	2581480	1303128
Sce20	Direct sequencing	R10.4.1	high accuracy	51049	177760903	3482.2	8514	803.674	2102784050	2616460	1339352
Sce50	Direct sequencing	R10.4.1	high accuracy	18927	61549676	3252	8514	287.938	724542329	2516310	1297572
Swt10	Direct sequencing	R10.4.1	super accuracy	12365	42784709	3460.1	19012	199.396	501986579	2517540	1292220
Swt20	Direct sequencing	R10.4.1	super accuracy	16232	56038092	3452.3	19012	259.048	657578362	2538440	1286468
Swt50	Direct sequencing	R10.4.1	super accuracy	16671	58342225	3499.6	19012	325.973	688681398	2112690	1283900
Pent10	Direct sequencing	R10.4.1	super accuracy	25645	87780247	3422.9	19012	475.743	1032274635	2169820	1273468
Pent20	Direct sequencing	R10.4.1	super accuracy	30661	102489520	3342.7	19012	591.557	1208086562	2042220	1293344
Pent50	Direct sequencing	R10.4.1	super accuracy	27625	96445301	3491.2	19012	542.96	1132710422	2086180	1303696
Ecoli10	Direct sequencing	R10.4.1	super accuracy	30049	98580957	3280.7	19012	568.687	1183145303	2080490	1281784
Ecoli20	Direct sequencing	R10.4.1	super accuracy	12173	38711515	3180.1	19012	218.771	461893444	2111310	1273860
Ecoli50	Direct sequencing	R10.4.1	super accuracy	20620	65144466	3159.3	19012	375.181	773612203	2061970	1273228
Sce10	Direct sequencing	R10.4.1	super accuracy	15374	53975839	3510.9	19012	301.748	641257287	2125140	1301488
Sce20	Direct sequencing	R10.4.1	super accuracy	51019	178142556	3491.7	19012	999.948	2102784050	2102890	1311516
Sce50	Direct sequencing	R10.4.1	super accuracy	18909	61689958	3262.5	19012	334.186	724542329	2168080	1280156

## Sheet: STable10-Dorado
Supplementary Table 10. The performance of Delter on Dorado-basecalled R10 data.
Sample	Deletions in output VCFs		Deletions after filtering
	TP	FP	TP	FP
Swt10	65	0	65	0
Swt20	66	0	66	0
Swt50	66	0	66	0
Pent10	61	2	61	0
Pent20	63	2	63	0
Pent50	64	2	64	0
Ecoli10	49	2	49	0
Ecoli20	54	2	54	0
Ecoli50	54	2	54	0
Sce10	60	0	57	0
Sce20	60	1	57	0
Sce50	61	1	58	0

[truncated: 2 more sheets: STable11-Clair3, STable12]
